# Supplementary material for: Highly Effective mRNA-LNP Vaccine Against Respiratory Syncytial Virus (RSV) in Multiple Models
Source: Vaccines (Basel). 2025 Jun 10;13(6):625. doi: 10.3390/vaccines13060625 (PMC12197462; doi:10.3390/vaccines13060625)
Supplement: Supplementary file 1 [file vaccines-13-00625-s001.zip]

Archive with 1 entries (1 files):
- vaccines-3694889-supplementary.pdf
